# Supplementary material for: Local orchestration of distributed functional patterns supporting loss and restoration of consciousness in the primate brain
Source: Nat Commun. 2024 Mar 11;15:2171. doi: 10.1038/s41467-024-46382-w (PMC10925605; doi:10.1038/s41467-024-46382-w)
Supplement: Supplementary file 4 — Supplementary Data 1-25 [file 41467_2024_46382_MOESM4_ESM.xlsx]

## Sheet: Supplementary Data 1
Measure	Contrast	Estimate	SE	Lower	Upper	DF	tStat	pValue	Sig	BF10_negligible	BF10_small	BF10_medium	BF10_large	BF10_MaxSupport	EffectAtMaxSupport
G1 Range	Awake vs Keta	-0.0363204	0.00939901	-0.0552628	-0.0173779	44	-3.86428	0.000906678	***	2.25889	54.9582	171.198	99.6003	184.67	0.45
G1 Range	Awake vs PropofolDeep	-0.0360871	0.00695643	-0.0500981	-0.0220762	45	-5.18759	2.45683e-05	***	3.36465	539.314	7961.78	7886.98	9754.6	0.61
G1 Range	Awake vs PropofolLight	-0.0106594	0.00785374	-0.026498	0.00517915	43	-1.35724	0.227232	n.s.	1.06726	0.976164	0.335172	0.0995245	1.19143	0.14
G1 Range	Awake vs SevoDeep	-0.027481	0.0179841	-0.06407	0.00910804	33	-1.52807	0.226709	n.s.	1.09143	1.29434	0.602504	0.200731	1.41074	0.19
G1 Range	Awake vs SevoLight	0.00102342	0.0117705	-0.0227657	0.0248126	40	0.0869479	0.931147	n.s.	0.902473	0.33906	0.0664079	0.0169241	1	0
Supplementary Data 1.	Statistical results from linear mixed effects modelling and Bayes Factor Functions for the MultiAnaesthesia dataset, for the Gradient1 Range measure. BF10, Bayes Factor for the alternative over the null hypothesis.
	*, p < 0.05; **, p < 0.01; ***, p < 0.001. n.s., not significant (two-sided, FDR-corrected, from linear mixed effects modelling)

## Sheet: Supplementary Data 2
Measure	Contrast	Estimate	SE	Lower	Upper	DF	tStat	pValue	Sig	BF10_negligible	BF10_small	BF10_medium	BF10_large	BF10_MaxSupport	EffectAtMaxSupport
G1 Range	off vs Awake	0.0417093	0.00971938	0.0222805	0.0611381	62	4.29135	0.000158528	***	3.54987	241.857	779.333	407.726	863.579	0.43
G1 Range	off vs on 3V	0.0498415	0.0102204	0.0293754	0.0703076	57	4.87665	4.51272e-05	***	4.05968	667.498	4875.09	3350.31	5292.31	0.51
G1 Range	off vs on 3V control	-0.00517871	0.0108494	-0.0270442	0.0166868	44	-0.477329	0.635491	n.s.	0.9154	0.373734	0.0773894	0.0200243	1	0
G1 Range	off vs on 5V	0.0202172	0.0107459	-0.00135608	0.0417905	51	1.88139	0.109388	n.s.	1.25614	2.04956	0.886091	0.275672	2.28743	0.2
G1 Range	off vs on 5V control	-0.015578	0.0115118	-0.0387785	0.00762256	44	-1.35322	0.228623	n.s.	1.06729	0.96378	0.324918	0.0958235	1.18757	0.13
Supplementary Data 2.	Statistical results from linear mixed effects modelling and Bayes Factor Functions for the DBS dataset, for the Gradient1 Range measure. BF10, Bayes Factor for the alternative over the null hypothesis.
	*, p < 0.05; **, p < 0.01; ***, p < 0.001. n.s., not significant (two-sided, FDR-corrected, from linear mixed effects modelling)

## Sheet: Supplementary Data 3
Measure	Contrast	Estimate	SE	Lower	Upper	DF	tStat	pValue	Sig	BF10_negligible	BF10_small	BF10_medium	BF10_large	BF10_MaxSupport	EffectAtMaxSupport
G1 Eigenvalue Importance	Awake vs Keta	-0.0172497	0.00761731	-0.0326014	-0.00189802	44	-2.26454	0.0779411	n.s.	1.3735	3.76781	2.47641	0.881739	4.34543	0.26
G1 Eigenvalue Importance	Awake vs PropofolDeep	-0.0142927	0.00642523	-0.0272338	-0.00135165	45	-2.22447	0.0779411	n.s.	1.36429	3.54923	2.21323	0.773556	4.04594	0.25
G1 Eigenvalue Importance	Awake vs PropofolLight	-0.00658487	0.00647991	-0.0196529	0.00648312	43	-1.0162	0.394024	n.s.	0.992377	0.634326	0.175805	0.0492738	1.00045	0.03
G1 Eigenvalue Importance	Awake vs SevoDeep	0.00376214	0.0157552	-0.0282921	0.0358164	33	0.238787	0.812747	n.s.	0.9211	0.398945	0.088149	0.0233608	1	0
G1 Eigenvalue Importance	Awake vs SevoLight	0.0123453	0.00902345	-0.00589181	0.0305823	40	1.36813	0.29818	n.s.	1.06654	1.01193	0.367712	0.111602	1.20276	0.14
Supplementary Data 3.	Statistical results from linear mixed effects modelling and Bayes Factor Functions for the MultiAnaesthesia dataset, for the Gradient1 Eigenvalue importance measure. BF10, Bayes Factor for the alternative over the null hypothesis.
	*, p < 0.05; **, p < 0.01; ***, p < 0.001. n.s., not significant (two-sided, FDR-corrected, from linear mixed effects modelling)

## Sheet: Supplementary Data 4
Measure	Contrast	Estimate	SE	Lower	Upper	DF	tStat	pValue	Sig	BF10_negligible	BF10_small	BF10_medium	BF10_large	BF10_MaxSupport	EffectAtMaxSupport
G1 Eigenvalue Importance	off vs Awake	0.00241321	0.00897273	-0.015523	0.0203494	62	0.26895	0.788861	n.s.	0.867135	0.255474	0.0421117	0.0102172	1	0
G1 Eigenvalue Importance	off vs on 3V	0.0430085	0.00927394	0.0244377	0.0615792	57	4.63757	0.000105204	***	3.71614	410.022	2238.07	1407.6	2410.58	0.48
G1 Eigenvalue Importance	off vs on 3V control	-0.0154547	0.0103531	-0.03632	0.00541062	44	-1.49276	0.178296	n.s.	1.10451	1.1689	0.432278	0.130725	1.3622	0.16
G1 Eigenvalue Importance	off vs on 5V	0.0198168	0.00946042	0.000824253	0.0388094	51	2.09471	0.0686391	n.s.	1.34718	2.90823	1.46881	0.476443	3.24244	0.22
G1 Eigenvalue Importance	off vs on 5V control	-0.0232216	0.0105746	-0.0445332	-0.00190996	44	-2.19599	0.0686391	n.s.	1.34532	3.37777	2.09979	0.735523	3.83644	0.25
Supplementary Data 4.	Statistical results from linear mixed effects modelling and Bayes Factor Functions for the DBS dataset, for the Gradient1 Eigenvalue importance measure. BF10, Bayes Factor for the alternative over the null hypothesis.
	*, p < 0.05; **, p < 0.01; ***, p < 0.001. n.s., not significant (two-sided, FDR-corrected, from linear mixed effects modelling)

## Sheet: Supplementary Data 5
Measure	Contrast	Estimate	SE	Lower	Upper	DF	tStat	pValue	Sig	BF10_negligible	BF10_small	BF10_medium	BF10_large	BF10_MaxSupport	EffectAtMaxSupport
G2 Range	Awake vs Keta	-0.0274139	0.00697975	-0.0414807	-0.0133472	44	-3.92764	0.000746775	***	2.30243	61.2119	204.658	121.924	220.063	0.46
G2 Range	Awake vs PropofolDeep	-0.0147908	0.00531768	-0.0255012	-0.00408048	45	-2.78145	0.0131288	*	1.6268	8.90153	8.97153	3.61713	12.445	0.32
G2 Range	Awake vs PropofolLight	-0.00851917	0.00735301	-0.0233479	0.00630958	43	-1.1586	0.316269	n.s.	1.02111	0.753883	0.227916	0.0653868	1.04011	0.09
G2 Range	Awake vs SevoDeep	-0.0335023	0.00773736	-0.0492441	-0.0177605	33	-4.32994	0.000653578	***	2.05938	60.504	425.197	384.664	490.062	0.59
G2 Range	Awake vs SevoLight	-0.00356225	0.00918723	-0.0221303	0.0150058	40	-0.387739	0.700265	n.s.	0.915268	0.376553	0.0790547	0.0205719	1	0
Supplementary Data 5	Statistical results from linear mixed effects modelling and Bayes Factor Functions for the MultiAnaesthesia dataset, for the Gradient2 Range measure. BF10, Bayes Factor for the alternative over the null hypothesis.
	*, p < 0.05; **, p < 0.01; ***, p < 0.001. n.s., not significant (two-sided, FDR-corrected, from linear mixed effects modelling)

## Sheet: Supplementary Data 6
Measure	Contrast	Estimate	SE	Lower	Upper	DF	tStat	pValue	Sig	BF10_negligible	BF10_small	BF10_medium	BF10_large	BF10_MaxSupport	EffectAtMaxSupport
G2 Range	off vs Awake	0.0561446	0.00684671	0.0424582	0.069831	62	8.20023	8.89688e-11	***	13.8319	782981	5.08438e+08	1.44709e+09	1.50767e+09	0.83
G2 Range	off vs on 3V	0.0255781	0.00717079	0.0112188	0.0399373	57	3.56698	0.00185	**	2.45455	46.8421	77.5347	34.3712	94.8591	0.37
G2 Range	off vs on 3V control	-0.000685988	0.00649598	-0.0137778	0.0124058	44	-0.105602	0.916378	n.s.	0.894608	0.317547	0.0595328	0.014973	1	0
G2 Range	off vs on 5V	0.00953832	0.00560138	-0.00170693	0.0207836	51	1.70285	0.157807	n.s.	1.18777	1.54399	0.589986	0.17767	1.7655	0.18
G2 Range	off vs on 5V control	-0.00364286	0.00555236	-0.0148329	0.00754718	44	-0.656093	0.643976	n.s.	0.934772	0.430618	0.0966462	0.0255669	1	0
Supplementary Data 6	Statistical results from linear mixed effects modelling and Bayes Factor Functions for the DBS dataset, for the Gradient2 Range measure. BF10, Bayes Factor for the alternative over the null hypothesis.
	*, p < 0.05; **, p < 0.01; ***, p < 0.001. n.s., not significant (two-sided, FDR-corrected, from linear mixed effects modelling)

## Sheet: Supplementary Data 7
Measure	Contrast	Estimate	SE	Lower	Upper	DF	tStat	pValue	Sig	BF10_negligible	BF10_small	BF10_medium	BF10_large	BF10_MaxSupport	EffectAtMaxSupport
Gradient Dispersion	Awake vs Keta	-0.187183	0.0563745	-0.300798	-0.0735673	44	-3.32034	0.00453462	**	1.91039	21.7667	37.9142	18.2327	44.0938	0.39
Gradient Dispersion	Awake vs PropofolDeep	-0.24208	0.0442161	-0.331136	-0.153024	45	-5.47493	9.32619e-06	***	3.62543	860.538	18324.5	20775.8	24298.9	0.64
Gradient Dispersion	Awake vs PropofolLight	-0.0207822	0.0457868	-0.11312	0.0715557	43	-0.45389	0.652191	n.s.	0.915033	0.373583	0.0775324	0.0200832	1	0
Gradient Dispersion	Awake vs SevoDeep	-0.336573	0.106299	-0.552839	-0.120307	33	-3.1663	0.00552422	**	1.59225	12.3586	24.5108	13.4421	26.8667	0.42
Gradient Dispersion	Awake vs SevoLight	0.0634901	0.0770205	-0.0921741	0.219154	40	0.824328	0.518302	n.s.	0.962322	0.533481	0.137942	0.0380914	1	0
Supplementary Data 7	Statistical results from linear mixed effects modelling and Bayes Factor Functions for the MultiAnaesthesia dataset, for the Gradient Dispersion measure. BF10, Bayes Factor for the alternative over the null hypothesis.
	*, p < 0.05; **, p < 0.01; ***, p < 0.001. n.s., not significant (two-sided, FDR-corrected, from linear mixed effects modelling)

## Sheet: Supplementary Data 8
Measure	Contrast	Estimate	SE	Lower	Upper	DF	tStat	pValue	Sig	BF10_negligible	BF10_small	BF10_medium	BF10_large	BF10_MaxSupport	EffectAtMaxSupport
Gradient Dispersion	off vs Awake	0.505065	0.0572717	0.39058	0.61955	62	8.81875	7.60836e-12	***	16.2186	2.38858e+06	3.89797e+09	1.55362e+10	1.65791e+10	0.89
Gradient Dispersion	off vs on 3V	0.3986	0.0644312	0.269578	0.527621	57	6.18644	1.7768e-07	***	6.34738	9149.97	371562	441994	514269	0.65
Gradient Dispersion	off vs on 3V control	-0.0567568	0.050671	-0.158878	0.045364	44	-1.1201	0.268747	n.s.	1.013	0.711621	0.207057	0.0587055	1.02345	0.08
Gradient Dispersion	off vs on 5V	0.0879104	0.0480509	-0.00855578	0.184376	51	1.82953	0.121949	n.s.	1.23555	1.88585	0.786113	0.242213	2.11519	0.19
Gradient Dispersion	off vs on 5V control	-0.0710056	0.0510681	-0.173927	0.0319154	44	-1.39041	0.214247	n.s.	1.07687	1.01389	0.350234	0.103971	1.22839	0.14
Supplementary Data 8	Statistical results from linear mixed effects modelling and Bayes Factor Functions for the DBS dataset, for the Gradient Dispersion measure. BF10, Bayes Factor for the alternative over the null hypothesis.
	*, p < 0.05; **, p < 0.01; ***, p < 0.001. n.s., not significant (two-sided, FDR-corrected, from linear mixed effects modelling)

## Sheet: Supplementary Data 9
Measure	Contrast	Estimate	SE	Lower	Upper	DF	tStat	pValue	Sig	BF10_negligible	BF10_small	BF10_medium	BF10_large	BF10_MaxSupport	EffectAtMaxSupport
G1 Range alpha=0.1	Awake vs Keta	-0.0365711	0.00955723	-0.0558324	-0.0173098	44	-3.82654	0.00101715	**	2.23324	51.5392	153.966	88.3323	166.53	0.45
G1 Range alpha=0.1	Awake vs PropofolDeep	-0.0367501	0.00707195	-0.0509937	-0.0225064	45	-5.1966	2.3837e-05	***	3.3727	547.346	8172.91	8129.79	10035.6	0.61
G1 Range alpha=0.1	Awake vs PropofolLight	-0.0101812	0.00785111	-0.0260145	0.00565209	43	-1.29678	0.252027	n.s.	1.05247	0.900607	0.297268	0.0873288	1.13367	0.12
G1 Range alpha=0.1	Awake vs SevoDeep	-0.0279009	0.0182124	-0.0649544	0.00915259	33	-1.53197	0.225103	n.s.	1.09229	1.30076	0.60725	0.202495	1.41702	0.19
G1 Range alpha=0.1	Awake vs SevoLight	0.000880619	0.01195	-0.0232712	0.0250325	40	0.073692	0.941623	n.s.	0.902282	0.338515	0.0662285	0.0168727	1	0
Supplementary Data 9	Statistical results from linear mixed effects modelling and Bayes Factor Functions for the MultiAnaesthesia dataset, for the Gradient1 Range measure with alpha parameter = 0.1. BF10, Bayes Factor for the alternative over the null hypothesis.
	*, p < 0.05; **, p < 0.01; ***, p < 0.001. n.s., not significant (two-sided, FDR-corrected, from linear mixed effects modelling)

## Sheet: Supplementary Data 10
Measure	Contrast	Estimate	SE	Lower	Upper	DF	tStat	pValue	Sig	BF10_negligible	BF10_small	BF10_medium	BF10_large	BF10_MaxSupport	EffectAtMaxSupport
G1 Range alpha=0.1	off vs Awake	0.0417568	0.00993206	0.0219029	0.0616107	62	4.20424	0.000214141	***	3.42262	200.555	585.992	298.231	656.079	0.42
G1 Range alpha=0.1	off vs on 3V	0.0498038	0.0103409	0.0290966	0.0705111	57	4.81621	5.59732e-05	***	3.97066	590.193	4001.58	2688.13	4330.17	0.5
G1 Range alpha=0.1	off vs on 3V control	-0.00618994	0.011033	-0.0284254	0.0160456	44	-0.56104	0.577617	n.s.	0.923719	0.397605	0.0853305	0.0222989	1	0
G1 Range alpha=0.1	off vs on 5V	0.0197933	0.0109454	-0.00218057	0.0417672	51	1.80836	0.127413	n.s.	1.22732	1.82326	0.748902	0.22985	2.05002	0.19
G1 Range alpha=0.1	off vs on 5V control	-0.0161288	0.0116951	-0.0396988	0.00744112	44	-1.37911	0.21854	n.s.	1.07393	0.998331	0.342311	0.101415	1.21554	0.14
Supplementary Data 10	Statistical results from linear mixed effects modelling and Bayes Factor Functions for the DBS dataset, for the Gradient1 Range measure with alpha parameter = 0.1. BF10, Bayes Factor for the alternative over the null hypothesis.
	*, p < 0.05; **, p < 0.01; ***, p < 0.001. n.s., not significant (two-sided, FDR-corrected, from linear mixed effects modelling)

[truncated: 15 more sheets: Supplementary Data 11, Supplementary Data 12, Supplementary Data 13, Supplementary Data 14, Supplementary Data 15, Supplementary Data 16, Supplementary Data 17, Supplementary Data 18, Supplementary Data 19, Supplementary Data 20, Supplementary Data 21, Supplementary Data 22, Supplementary Data 23, Supplementary Data 24, Supplementary Data 25]
