# Supplementary material for: Local orchestration of distributed functional patterns supporting loss and restoration of consciousness in the primate brain
Source: Nat Commun. 2024 Mar 11;15:2171. doi: 10.1038/s41467-024-46382-w (PMC10925605; doi:10.1038/s41467-024-46382-w)
Supplement: Supplementary file 6 — Source Data [file 41467_2024_46382_MOESM6_ESM.xlsx]

## Sheet: Figure1
subject_id	condition	measurement
1	1	0.32738
1	1	0.308496
2	1	0.297622
2	1	0.317788
2	1	0.274808
2	1	0.302622
2	1	0.280385
2	1	0.297742
2	1	0.294317
2	1	0.269912
2	1	0.314984
2	1	0.302878
2	1	0.332489
2	1	0.314829
2	1	0.32717
2	1	0.273766
3	1	0.274192
3	1	0.257991
3	1	0.240939
3	1	0.245824
3	1	0.223642
3	1	0.292824
3	1	0.258778
3	1	0.282095
2	2	0.307121
2	2	0.305904
3	2	0.253985
3	2	0.263818
3	2	0.247559
3	2	0.255682
3	2	0.243685
3	2	0.279612
3	2	0.253777
3	2	0.269076
3	2	0.234693
3	2	0.216033
3	2	0.207127
5	2	0.219395
5	2	0.260363
5	2	0.266241
5	2	0.236717
5	2	0.278277
5	2	0.254531
5	2	0.249453
5	2	0.280169
2	3	0.254534
2	3	0.245332
2	3	0.245907
2	3	0.192852
3	3	0.27018
3	3	0.259495
3	3	0.24751
3	3	0.261376
3	3	0.27356
3	3	0.242673
3	3	0.260435
3	3	0.258324
5	3	0.26623
5	3	0.239527
5	3	0.268666
5	3	0.275011
5	3	0.263
5	3	0.244889
5	3	0.228956
5	3	0.247642
5	3	0.250658
5	3	0.267798
5	3	0.230854
2	4	0.27943
2	4	0.307335
2	4	0.331062
4	4	0.30792
4	4	0.275768
4	4	0.269665
4	4	0.316179
4	4	0.299916
4	4	0.318471
4	4	0.296637
5	4	0.29831
5	4	0.274028
5	4	0.285015
5	4	0.232382
5	4	0.22129
5	4	0.241815
5	4	0.250891
5	4	0.275191
4	5	0.289965
4	5	0.256314
5	5	0.273267
5	5	0.225964
5	5	0.236603
5	5	0.280639
5	5	0.265438
5	5	0.24873
5	5	0.281625
5	5	0.260434
5	5	0.222027
3	6	0.209519
3	6	0.236239
3	6	0.244759
3	6	0.2378
3	6	0.210325
3	6	0.26828
3	6	0.223953
3	6	0.200621
4	6	0.261476
4	6	0.230975
4	6	0.204844
4	6	0.265889
4	6	0.272807
4	6	0.276784
5	6	0.234143
5	6	0.264768
5	6	0.277812
5	6	0.253926
5	6	0.276601
5	6	0.280506
5	6	0.223127
5	6	0.239734

## Sheet: Figure2
subject_id	condition	measurement
1	1	0.283245
1	1	0.278823
1	1	0.281228
1	1	0.270567
1	1	0.261293
1	1	0.28371
1	1	0.336103
1	1	0.276047
1	1	0.28476
1	1	0.233212
1	1	0.321589
1	1	0.260015
1	1	0.277109
1	1	0.266605
2	1	0.254888
2	1	0.238443
2	1	0.251452
2	1	0.241915
2	1	0.366165
2	1	0.324732
2	1	0.389097
5	1	0.285453
5	1	0.272713
5	1	0.292993
5	1	0.25884
5	1	0.296533
5	1	0.237405
5	1	0.271476
5	1	0.311038
5	1	0.261651
5	1	0.258815
5	1	0.25239
5	1	0.247694
5	1	0.276031
5	1	0.277032
5	1	0.24989
3	2	0.301814
3	2	0.313524
3	2	0.230204
3	2	0.293208
3	2	0.231282
3	2	0.193133
3	2	0.213581
3	2	0.291022
3	2	0.335036
3	2	0.258946
4	2	0.184832
4	2	0.217794
4	2	0.254659
4	2	0.269402
4	2	0.259379
4	2	0.266512
4	2	0.249739
4	2	0.239815
4	2	0.174851
4	2	0.178611
4	2	0.209278
4	2	0.187969
4	2	0.230467
4	2	0.247584
4	2	0.207316
4	2	0.15984
4	2	0.237543
4	2	0.19665
3	3	0.310469
3	3	0.29056
3	3	0.286834
3	3	0.281333
3	3	0.233498
3	3	0.325278
3	3	0.30942
3	3	0.352671
3	3	0.323855
3	3	0.27673
3	3	0.251498
3	3	0.295206
3	3	0.275123
3	3	0.270636
3	3	0.246033
3	3	0.270115
3	3	0.23115
4	3	0.278755
4	3	0.292857
4	3	0.281205
4	3	0.326172
4	3	0.277865
4	3	0.286991
4	3	0.312384
4	3	0.320819
4	3	0.288393
4	3	0.382953
4	3	0.258121
4	3	0.280836
4	3	0.236195
4	3	0.235908
4	4	0.217494
4	4	0.244045
4	4	0.244895
4	4	0.263574
4	4	0.199115
4	4	0.222259
4	4	0.178656
4	4	0.213182
4	4	0.194071
4	4	0.195502
4	4	0.215939
4	4	0.224239
4	4	0.240688
4	4	0.223273
4	4	0.21667
4	4	0.218022
4	4	0.218607
4	4	0.198671
3	5	0.249336
3	5	0.287788
3	5	0.245541
3	5	0.348156
3	5	0.285065
3	5	0.283128
3	5	0.214583
3	5	0.245319
3	5	0.234309
3	5	0.236084
3	5	0.235546
3	5	0.251542
3	5	0.209092
3	5	0.283513
3	5	0.245844
3	5	0.237708
4	5	0.242049
4	5	0.262312
4	5	0.248884
4	5	0.299625
4	5	0.251314
4	5	0.326961
4	5	0.248442
4	5	0.242723
4	5	0.213773
4	6	0.191359
4	6	0.171152
4	6	0.160354
4	6	0.211218
4	6	0.220703
4	6	0.203629
4	6	0.185443
4	6	0.218466
4	6	0.168598
4	6	0.207429
4	6	0.183316
4	6	0.205856
4	6	0.237435
4	6	0.223698
4	6	0.221301
4	6	0.240456
4	6	0.272781
4	6	0.225404

## Sheet: Figure4A
subject_id	condition	measurement
1	1	0.0562535
1	1	0.0756094
2	1	0.0694859
2	1	0.0520125
2	1	0.0539687
2	1	0.0506353
2	1	0.077221
2	1	0.0554841
2	1	0.0704375
2	1	0.0613448
2	1	0.0446685
2	1	0.0370391
2	1	0.0573546
2	1	0.0454269
2	1	0.0603594
2	1	0.0550753
3	1	0.0535481
3	1	0.0579952
3	1	0.048295
3	1	0.0311331
3	1	0.0621882
3	1	0.0570788
3	1	0.0760365
3	1	0.0382866
2	2	0.0448479
2	2	0.0451229
3	2	0.0297815
3	2	0.0171571
3	2	0.0102631
3	2	0.0130453
3	2	0.0207298
3	2	0.0219128
3	2	0.014213
3	2	0.0218171
3	2	0.0195174
3	2	0.0123218
3	2	0.0246044
5	2	0.0273951
5	2	0.0295893
5	2	0.0212146
5	2	0.0177873
5	2	0.0352358
5	2	0.0158083
5	2	0.031178
5	2	0.0136403
2	3	0.0136336
2	3	0.0434492
2	3	0.0134326
2	3	0.0224247
3	3	0.0294729
3	3	0.0197083
3	3	0.0171837
3	3	0.0230619
3	3	0.0205099
3	3	0.0204425
3	3	0.0202868
3	3	0.0173582
5	3	0.0195501
5	3	0.0183242
5	3	0.0230916
5	3	0.0248654
5	3	0.0293187
5	3	0.0330917
5	3	0.0174361
5	3	0.0173382
5	3	0.02094
5	3	0.0260869
5	3	0.0176686
2	4	0.0463746
2	4	0.0471762
2	4	0.0454965
4	4	0.0275061
4	4	0.0191252
4	4	0.0584556
4	4	0.0350188
4	4	0.0487758
4	4	0.0244112
4	4	0.0358185
5	4	0.07104
5	4	0.0508377
5	4	0.0316372
5	4	0.0258819
5	4	0.0258991
5	4	0.0198186
5	4	0.0194486
5	4	0.0708299
4	5	0.0216287
4	5	0.0373449
5	5	0.0240011
5	5	0.0251427
5	5	0.0212513
5	5	0.0227564
5	5	0.0248495
5	5	0.0186869
5	5	0.025599
5	5	0.0233685
5	5	0.00719512
3	6	0.00963329
3	6	0.0202817
3	6	0.0110468
3	6	0.0172236
3	6	0.0129948
3	6	0.00961895
3	6	0.0102497
3	6	0.0107453
4	6	0.0116123
4	6	0.0243475
4	6	0.021173
4	6	0.0277735
4	6	0.0164037
4	6	0.0290845
5	6	0.0192808
5	6	0.0207127
5	6	0.0290056
5	6	0.0160176
5	6	0.0285393
5	6	0.0336413
5	6	0.0127552
5	6	0.0211272

## Sheet: Figure4B
subject_id	condition	measurement
1	1	0.234073
1	1	0.0589547
1	1	0.310534
1	1	0.350639
1	1	0.342433
1	1	0.211607
1	1	0.266082
1	1	0.217286
1	1	0.104937
1	1	0.261875
1	1	0.135262
1	1	0.154108
1	1	0.199354
1	1	0.110133
2	1	0.124514
2	1	0.0720115
2	1	0.0588435
2	1	0.0407377
2	1	0.0430928
2	1	0.0627945
2	1	0.0567772
5	1	0.214147
5	1	0.134951
5	1	0.116799
5	1	0.117715
5	1	0.157213
5	1	0.119555
5	1	0.190007
5	1	0.234617
5	1	0.280852
5	1	0.275798
5	1	0.133771
5	1	0.26476
5	1	0.262443
5	1	0.125985
5	1	0.265049
3	2	0.0433904
3	2	0.0273557
3	2	0.0219751
3	2	0.0372516
3	2	0.0617228
3	2	0.0395962
3	2	0.0406672
3	2	0.0365359
3	2	0.0271766
3	2	0.110737
4	2	0.0161313
4	2	0.0115146
4	2	0.0369768
4	2	0.0355
4	2	0.0425678
4	2	0.0255288
4	2	0.0305129
4	2	0.0384563
4	2	0.0160897
4	2	0.0201649
4	2	0.0168352
4	2	0.0214361
4	2	0.0158174
4	2	0.0583864
4	2	0.0801957
4	2	0.0236139
4	2	0.0479174
4	2	0.0359201
3	3	0.0601629
3	3	0.182185
3	3	0.103736
3	3	0.133498
3	3	0.0665283
3	3	0.0946241
3	3	0.0820752
3	3	0.0902106
3	3	0.0700549
3	3	0.0575956
3	3	0.0668126
3	3	0.0398593
3	3	0.0442009
3	3	0.0667639
3	3	0.0370359
3	3	0.0338158
3	3	0.0597922
4	3	0.0426796
4	3	0.0849118
4	3	0.101661
4	3	0.157642
4	3	0.0929685
4	3	0.141321
4	3	0.147263
4	3	0.062903
4	3	0.0425475
4	3	0.199911
4	3	0.0467422
4	3	0.115025
4	3	0.0165033
4	3	0.0200689
4	4	0.0555465
4	4	0.125126
4	4	0.137701
4	4	0.0783488
4	4	0.103317
4	4	0.0274444
4	4	0.0228088
4	4	0.0485034
4	4	0.0591755
4	4	0.202178
4	4	0.0836091
4	4	0.0719226
4	4	0.0678051
4	4	0.0770305
4	4	0.121045
4	4	0.0445476
4	4	0.109137
4	4	0.0500695
3	5	0.30733
3	5	0.29904
3	5	0.281844
3	5	0.321881
3	5	0.337102
3	5	0.305797
3	5	0.290029
3	5	0.022085
3	5	0.05539
3	5	0.0323091
3	5	0.0568582
3	5	0.0722032
3	5	0.147043
3	5	0.158637
3	5	0.0742399
3	5	0.212397
4	5	0.238406
4	5	0.15656
4	5	0.20777
4	5	0.180589
4	5	0.0589834
4	5	0.0478029
4	5	0.215262
4	5	0.23284
4	5	0.0496899
4	6	0.0303924
4	6	0.0632989
4	6	0.0935733
4	6	0.0154214
4	6	0.0404664
4	6	0.0316985
4	6	0.0326983
4	6	0.0464162
4	6	0.0855568
4	6	0.0269301
4	6	0.0237524
4	6	0.020362
4	6	0.0577629
4	6	0.0302364
4	6	0.0847369
4	6	0.0391619
4	6	0.0485538
4	6	0.0392794

## Sheet: Figure7A
subject_id	condition	measurement
1	1	41.044
1	1	37.3157
2	1	44.1229
2	1	52.8647
2	1	49.9888
2	1	45.1178
2	1	48.0784
2	1	48.1884
2	1	47.9813
2	1	40.9477
2	1	46.9773
2	1	48.7292
2	1	53.7997
2	1	50.108
2	1	50.1118
2	1	47.7328
3	1	45.4882
3	1	42.7252
3	1	41.069
3	1	47.5317
3	1	44.7766
3	1	46.0572
3	1	43.394
3	1	47.4904
2	2	42.3033
2	2	42.9663
3	2	46.4362
3	2	47.0037
3	2	51.8913
3	2	49.8828
3	2	52.3232
3	2	47.6641
3	2	49.7044
3	2	54.1288
3	2	50.6758
3	2	50.134
3	2	45.0766
5	2	43.4429
5	2	44.2135
5	2	48.5462
5	2	45.4886
5	2	44.0317
5	2	55.4636
5	2	47.4043
5	2	44.8197
2	3	52.279
2	3	46.5273
2	3	54.9783
2	3	55.259
3	3	49.4282
3	3	46.6606
3	3	47.4724
3	3	55.2946
3	3	56.8155
3	3	45.1707
3	3	47.0406
3	3	54.9298
5	3	48.0288
5	3	48.6578
5	3	46.2129
5	3	54.8151
5	3	53.8924
5	3	47.7041
5	3	48.3842
5	3	52.4151
5	3	48.9608
5	3	54.6292
5	3	53.4844
2	4	41.6678
2	4	41.2897
2	4	40.5987
4	4	48.9229
4	4	56.1048
4	4	49.5316
4	4	46.2274
4	4	44.0648
4	4	50.1255
4	4	45.2443
5	4	32.648
5	4	35.4938
5	4	41.4998
5	4	41.2385
5	4	43.502
5	4	46.4514
5	4	48.2938
5	4	36.0554
4	5	62.42
4	5	52.6916
5	5	57.1031
5	5	45.7286
5	5	53.0311
5	5	48.0311
5	5	46.8196
5	5	53.8247
5	5	57.3336
5	5	57.1258
5	5	67.5012
3	6	55.4271
3	6	53.4002
3	6	52.29
3	6	54.1633
3	6	54.9993
3	6	56.0315
3	6	54.4321
3	6	54.8479
4	6	49.7209
4	6	45.5978
4	6	48.8232
4	6	45.1521
4	6	53.5023
4	6	45.2504
5	6	50.33
5	6	47.4289
5	6	45.7629
5	6	59.7489
5	6	50.4051
5	6	43.1729
5	6	54.8391
5	6	49.561

## Sheet: Figure7B
subject_id	condition	measurement
1	1	40.2387
1	1	48.629
1	1	31.0288
1	1	33.0357
1	1	28.3902
1	1	34.5196
1	1	32.4127
1	1	31.5562
1	1	43.7792
1	1	29.7968
1	1	37.639
1	1	37.0562
1	1	34.2404
1	1	37.0427
2	1	38.6781
2	1	41.2897
2	1	45.0819
2	1	48.5161
2	1	53.0609
2	1	52.9089
2	1	51.8661
5	1	26.5841
5	1	32.5147
5	1	28.2343
5	1	26.878
5	1	34.3605
5	1	33.4349
5	1	28.9207
5	1	26.3541
5	1	23.8975
5	1	27.9329
5	1	42.8759
5	1	34.9267
5	1	34.772
5	1	33.5066
5	1	32.0234
3	2	51.8358
3	2	59.0592
3	2	61.061
3	2	59.1257
3	2	53.0081
3	2	57.9641
3	2	58.1915
3	2	55.7896
3	2	57.0351
3	2	46.9518
4	2	62.9644
4	2	62.3526
4	2	58.3044
4	2	59.1967
4	2	61.5818
4	2	61.8573
4	2	58.8596
4	2	54.3222
4	2	61.2991
4	2	60.1245
4	2	60.6401
4	2	62.4532
4	2	61.0992
4	2	48.8569
4	2	52.1007
4	2	60.0942
4	2	55.5849
4	2	58.9113
3	3	50.1089
3	3	37.6294
3	3	41.8449
3	3	40.9492
3	3	52.4166
3	3	43.4914
3	3	47.9588
3	3	45.2259
3	3	46.8751
3	3	48.4911
3	3	53.0887
3	3	51.9277
3	3	54.3262
3	3	47.8267
3	3	54.4101
3	3	50.6315
3	3	50.3232
4	3	54.4833
4	3	46.9918
4	3	46.9669
4	3	41.6042
4	3	44.749
4	3	45.6586
4	3	40.61
4	3	45.7472
4	3	54.3349
4	3	31.9563
4	3	52.8583
4	3	44.6344
4	3	64.7665
4	3	60.8004
4	4	57.4786
4	4	45.8524
4	4	43.8696
4	4	45.7879
4	4	47.9435
4	4	61.0788
4	4	62.4427
4	4	57.0539
4	4	55.0359
4	4	38.3473
4	4	51.9301
4	4	50.8591
4	4	51.6391
4	4	51.3321
4	4	47.2026
4	4	55.6736
4	4	47.5934
4	4	54.6173
3	5	31.6578
3	5	33.6696
3	5	35.0829
3	5	30.7241
3	5	30.8684
3	5	32.2819
3	5	33.4311
3	5	60.3888
3	5	56.2597
3	5	60.8047
3	5	57.0433
3	5	52.3186
3	5	43.6781
3	5	43.392
3	5	50.3107
3	5	38.8953
4	5	35.3885
4	5	42.9446
4	5	40.5912
4	5	40.6693
4	5	53.5754
4	5	53.8935
4	5	37.4532
4	5	36.4583
4	5	59.3374
4	6	61.9876
4	6	57.3905
4	6	51.324
4	6	65.019
4	6	58.8535
4	6	59.1764
4	6	59.3314
4	6	56.3664
4	6	50.9566
4	6	61.0458
4	6	63.2649
4	6	62.7588
4	6	54.8886
4	6	58.6847
4	6	49.5243
4	6	55.6455
4	6	55.4864
4	6	58.9785

## Sheet: Fig_S4A
subject_id	condition	measurement
1	1	0.240638
1	1	0.23424
2	1	0.2141
2	1	0.259884
2	1	0.251406
2	1	0.238575
2	1	0.238576
2	1	0.228995
2	1	0.260726
2	1	0.219878
2	1	0.262489
2	1	0.26225
2	1	0.247659
2	1	0.269277
2	1	0.266267
2	1	0.212063
3	1	0.235796
3	1	0.210677
3	1	0.192212
3	1	0.208557
3	1	0.183308
3	1	0.214976
3	1	0.199267
3	1	0.233301
2	2	0.228927
2	2	0.25517
3	2	0.214167
3	2	0.226695
3	2	0.202231
3	2	0.192991
3	2	0.188979
3	2	0.218402
3	2	0.213746
3	2	0.22961
3	2	0.215378
3	2	0.193834
3	2	0.181283
5	2	0.18897
5	2	0.202036
5	2	0.205844
5	2	0.210302
5	2	0.20727
5	2	0.245998
5	2	0.217479
5	2	0.209338
2	3	0.216901
2	3	0.205094
2	3	0.202382
2	3	0.190968
3	3	0.261841
3	3	0.22506
3	3	0.214093
3	3	0.227784
3	3	0.273596
3	3	0.205212
3	3	0.229542
3	3	0.225314
5	3	0.209178
5	3	0.201101
5	3	0.222987
5	3	0.238726
5	3	0.218733
5	3	0.207054
5	3	0.187011
5	3	0.224673
5	3	0.208357
5	3	0.219615
5	3	0.208448
2	4	0.254632
2	4	0.265944
2	4	0.270443
4	4	0.254568
4	4	0.248747
4	4	0.220972
4	4	0.224691
4	4	0.22845
4	4	0.235155
4	4	0.228459
5	4	0.207521
5	4	0.193909
5	4	0.19516
5	4	0.195041
5	4	0.193479
5	4	0.195618
5	4	0.21605
5	4	0.213279
4	5	0.289456
4	5	0.225063
5	5	0.259371
5	5	0.206179
5	5	0.191736
5	5	0.228164
5	5	0.200632
5	5	0.219641
5	5	0.256949
5	5	0.205308
5	5	0.219977
3	6	0.186884
3	6	0.200986
3	6	0.214986
3	6	0.216061
3	6	0.188706
3	6	0.212052
3	6	0.18493
3	6	0.197697
4	6	0.204386
4	6	0.204633
4	6	0.191742
4	6	0.205665
4	6	0.194021
4	6	0.216486
5	6	0.201873
5	6	0.191576
5	6	0.211117
5	6	0.20128
5	6	0.276529
5	6	0.225064
5	6	0.208904
5	6	0.200591

## Sheet: Fig_S4B
subject_id	condition	measurement
1	1	0.25749
1	1	0.251765
1	1	0.258298
1	1	0.231757
1	1	0.2274
1	1	0.259335
1	1	0.269357
1	1	0.245567
1	1	0.277943
1	1	0.256466
1	1	0.307711
1	1	0.22744
1	1	0.23443
1	1	0.266965
2	1	0.210828
2	1	0.194723
2	1	0.218359
2	1	0.222143
2	1	0.34469
2	1	0.256671
2	1	0.332398
5	1	0.235206
5	1	0.231132
5	1	0.226594
5	1	0.213274
5	1	0.250674
5	1	0.218516
5	1	0.215364
5	1	0.22889
5	1	0.223355
5	1	0.20945
5	1	0.227636
5	1	0.215466
5	1	0.256397
5	1	0.250821
5	1	0.225645
3	2	0.292609
3	2	0.2947
3	2	0.237878
3	2	0.294335
3	2	0.226923
3	2	0.209136
3	2	0.240687
3	2	0.257451
3	2	0.301993
3	2	0.271466
4	2	0.183348
4	2	0.219812
4	2	0.264785
4	2	0.283652
4	2	0.302021
4	2	0.300155
4	2	0.264291
4	2	0.249583
4	2	0.178427
4	2	0.181161
4	2	0.213139
4	2	0.214172
4	2	0.228493
4	2	0.237271
4	2	0.206917
4	2	0.183009
4	2	0.21301
4	2	0.21102
3	3	0.297496
3	3	0.260946
3	3	0.24064
3	3	0.302298
3	3	0.236754
3	3	0.292562
3	3	0.327961
3	3	0.342918
3	3	0.334369
3	3	0.275828
3	3	0.273018
3	3	0.324829
3	3	0.282511
3	3	0.283662
3	3	0.268335
3	3	0.273052
3	3	0.242156
4	3	0.263723
4	3	0.286934
4	3	0.302353
4	3	0.308433
4	3	0.263771
4	3	0.267695
4	3	0.296336
4	3	0.304806
4	3	0.270399
4	3	0.366677
4	3	0.27706
4	3	0.269876
4	3	0.243819
4	3	0.237927
4	4	0.227901
4	4	0.246204
4	4	0.260942
4	4	0.234001
4	4	0.195538
4	4	0.215409
4	4	0.190359
4	4	0.225101
4	4	0.181708
4	4	0.209585
4	4	0.210252
4	4	0.219668
4	4	0.24544
4	4	0.217443
4	4	0.228093
4	4	0.226629
4	4	0.202713
4	4	0.186339
3	5	0.228475
3	5	0.266912
3	5	0.244635
3	5	0.326488
3	5	0.267883
3	5	0.270358
3	5	0.222223
3	5	0.23057
3	5	0.267971
3	5	0.260213
3	5	0.252253
3	5	0.294454
3	5	0.224823
3	5	0.272671
3	5	0.242555
3	5	0.242129
4	5	0.238509
4	5	0.291607
4	5	0.270254
4	5	0.299687
4	5	0.274563
4	5	0.30987
4	5	0.232278
4	5	0.266589
4	5	0.234453
4	6	0.189214
4	6	0.188211
4	6	0.17757
4	6	0.189332
4	6	0.23023
4	6	0.206968
4	6	0.19058
4	6	0.233893
4	6	0.203123
4	6	0.208994
4	6	0.20203
4	6	0.221076
4	6	0.243085
4	6	0.23578
4	6	0.23963
4	6	0.252507
4	6	0.275707
4	6	0.240723

## Sheet: Fig_S5A
subject_id	condition	measurement
1	1	0.219517
1	1	0.239482
2	1	0.240849
2	1	0.244441
2	1	0.233339
2	1	0.213481
2	1	0.264866
2	1	0.264137
2	1	0.232122
2	1	0.274184
2	1	0.247028
2	1	0.265695
2	1	0.276587
2	1	0.280306
2	1	0.240585
2	1	0.21649
3	1	0.257801
3	1	0.267417
3	1	0.261814
3	1	0.229461
3	1	0.206131
3	1	0.258755
3	1	0.251265
3	1	0.198715
2	2	0.299626
2	2	0.193939
3	2	0.23152
3	2	0.233091
3	2	0.275116
3	2	0.281855
3	2	0.246759
3	2	0.22549
3	2	0.218984
3	2	0.206104
3	2	0.23244
3	2	0.237812
3	2	0.262693
5	2	0.231351
5	2	0.22181
5	2	0.205603
5	2	0.253308
5	2	0.2615
5	2	0.209321
5	2	0.230561
5	2	0.211124
2	3	0.245339
2	3	0.246617
2	3	0.233149
2	3	0.224022
3	3	0.2331
3	3	0.213003
3	3	0.227824
3	3	0.240208
3	3	0.208969
3	3	0.224696
3	3	0.219282
3	3	0.221069
5	3	0.220881
5	3	0.236276
5	3	0.238365
5	3	0.21279
5	3	0.234473
5	3	0.241364
5	3	0.244469
5	3	0.211034
5	3	0.228234
5	3	0.244492
5	3	0.249438
2	4	0.255216
2	4	0.228694
2	4	0.22845
4	4	0.318118
4	4	0.262156
4	4	0.224074
4	4	0.230851
4	4	0.311525
4	4	0.212734
4	4	0.301653
5	4	0.263634
5	4	0.183881
5	4	0.192398
5	4	0.21821
5	4	0.222372
5	4	0.228121
5	4	0.222215
5	4	0.244931
4	5	0.179827
4	5	0.190709
5	5	0.238463
5	5	0.198854
5	5	0.219133
5	5	0.224605
5	5	0.203093
5	5	0.198073
5	5	0.23558
5	5	0.226758
5	5	0.213428
3	6	0.20219
3	6	0.207188
3	6	0.238126
3	6	0.250786
3	6	0.207888
3	6	0.214554
3	6	0.192888
3	6	0.215643
4	6	0.17943
4	6	0.22081
4	6	0.240002
4	6	0.198075
4	6	0.255843
4	6	0.278664
5	6	0.200747
5	6	0.207065
5	6	0.230503
5	6	0.192135
5	6	0.205541
5	6	0.240662
5	6	0.231214
5	6	0.181036

## Sheet: Fig_S5B
subject_id	condition	measurement
1	1	0.222264
1	1	0.265641
1	1	0.224489
1	1	0.184793
1	1	0.228516
1	1	0.206492
1	1	0.236723
1	1	0.212704
1	1	0.190726
1	1	0.227277
1	1	0.17826
1	1	0.240473
1	1	0.254466
1	1	0.194746
2	1	0.238516
2	1	0.213543
2	1	0.308443
2	1	0.230833
2	1	0.192152
2	1	0.297655
2	1	0.240928
5	1	0.250725
5	1	0.247691
5	1	0.280818
5	1	0.268479
5	1	0.210456
5	1	0.242886
5	1	0.259308
5	1	0.298572
5	1	0.222874
5	1	0.232762
5	1	0.268388
5	1	0.217786
5	1	0.236397
5	1	0.211578
5	1	0.221388
3	2	0.164845
3	2	0.206614
3	2	0.184873
3	2	0.174763
3	2	0.188537
3	2	0.165727
3	2	0.157842
3	2	0.217831
3	2	0.217434
3	2	0.214054
4	2	0.163437
4	2	0.160705
4	2	0.163635
4	2	0.176199
4	2	0.187943
4	2	0.146657
4	2	0.196452
4	2	0.175761
4	2	0.142242
4	2	0.157544
4	2	0.166794
4	2	0.163913
4	2	0.1825
4	2	0.215056
4	2	0.17765
4	2	0.170666
4	2	0.193096
4	2	0.174983
3	3	0.176936
3	3	0.224616
3	3	0.249108
3	3	0.170971
3	3	0.173501
3	3	0.26722
3	3	0.219577
3	3	0.212035
3	3	0.205126
3	3	0.283777
3	3	0.181573
3	3	0.17281
3	3	0.192822
3	3	0.178034
3	3	0.18314
3	3	0.159249
3	3	0.171511
4	3	0.204142
4	3	0.23233
4	3	0.237615
4	3	0.18135
4	3	0.188559
4	3	0.243864
4	3	0.232721
4	3	0.23839
4	3	0.226468
4	3	0.231018
4	3	0.17568
4	3	0.17949
4	3	0.170646
4	3	0.172941
4	4	0.178263
4	4	0.181699
4	4	0.131311
4	4	0.234125
4	4	0.17695
4	4	0.164502
4	4	0.174347
4	4	0.179151
4	4	0.155134
4	4	0.169386
4	4	0.144706
4	4	0.184808
4	4	0.167483
4	4	0.183299
4	4	0.186127
4	4	0.214049
4	4	0.199492
4	4	0.18209
3	5	0.199036
3	5	0.180702
3	5	0.216458
3	5	0.232207
3	5	0.222137
3	5	0.173599
3	5	0.218571
3	5	0.199145
3	5	0.187377
3	5	0.176638
3	5	0.191669
3	5	0.177899
3	5	0.189456
3	5	0.180615
3	5	0.209471
3	5	0.187956
4	5	0.215973
4	5	0.180509
4	5	0.156455
4	5	0.214025
4	5	0.160042
4	5	0.172642
4	5	0.194661
4	5	0.195299
4	5	0.153229
4	6	0.158702
4	6	0.180898
4	6	0.161582
4	6	0.158416
4	6	0.180372
4	6	0.172398
4	6	0.166511
4	6	0.165861
4	6	0.172474
4	6	0.157994
4	6	0.177289
4	6	0.198849
4	6	0.179058
4	6	0.205958
4	6	0.174434
4	6	0.200138
4	6	0.164413
4	6	0.178352

[truncated: 14 more sheets: Fig_S6A, Fig_S6B, Fig_S7A, Fig_S7B, Fig_S8A, Fig_S8B, Fig_S9A, Fig_S9B, Fig_S10A, Fig_S10B, Fig_S11A, Fig_S11B, Fig_S12A, Fig_S12B]
